# Supplementary material for: Making care primary: Medicare's latest attempt at value-based primary care
Source: Health Aff Sch. 2023 Dec 4;1(6):qxad072. doi: 10.1093/haschl/qxad072 (PMC10986190; doi:10.1093/haschl/qxad072)
Supplement: qxad072_Supplementary_Data [file qxad072_Supplementary_Data.zip]

Archive with 3 entries (3 files):
- Kocher coi_disclosure.docx
- Adashi coi_disclosure (81).docx
- Kumar coi_disclosure(1).docx
